# Supplementary material for: NOX4 Signaling Mediates Cancer Development and Therapeutic Resistance through HER3 in Ovarian Cancer Cells
Source: Cells. 2021 Jun 30;10(7):1647. doi: 10.3390/cells10071647 (PMC8304464; doi:10.3390/cells10071647)
Supplement: Supplementary file 1 [file cells-10-01647-s001.zip]

Archive with 2 entries (1 files):
- Supplementary Files/
- Supplementary Files/Supplementary  Data.pptx
